# Supplementary material for: Robust and consistent biomarker candidates identification by a machine learning approach applied to pancreatic ductal adenocarcinoma metastasis
Source: BMC Med Inform Decis Mak. 2024 Jun 20;24(Suppl 4):175. doi: 10.1186/s12911-024-02578-0 (PMC11191155; doi:10.1186/s12911-024-02578-0)
Supplement: Supplementary file 3 — Additional file 3. Gene and protein lists used in biological contextualisation. [file 12911_2024_2578_MOESM3_ESM.xlsx]

## Sheet: 1.FINAL
	Set1:Final selected genes from analysis
No	Ensembl ID	Gene Symbol	Gene Name	Expression
1	ENSG00000048740	CELF2	CUGBP Elav-Like Family Member 2	Up
2	ENSG00000069431	ABCC9	ATP Binding Cassette Subfamily C Member 9	Up
3	ENSG00000102890	ELMO3	Engulfment and Cell Motility 3	Down
4	ENSG00000104894	CD37	CD37 Molecule	Up
5	ENSG00000107186	MPDZ	Multiple PDZ Domain Crumbs Cell Polarity Complex Component	Up
6	ENSG00000113263	ITK	IL2-Inducible T-Cell Kinase	Up
7	ENSG00000129354	AP1M2	Adaptor Related Protein Complex 1 Mu 2 Subunit	Down
8	ENSG00000137648	TMPRSS4	Transmembrane Serine Protease 4	Down
9	ENSG00000141338	ABCA8	ATP Binding Cassette Subfamily A Member 8	Up
10	ENSG00000141540	TTYH2	Tweety Family Member 2	Up
11	ENSG00000149260	CAPN5	Calpain 5	Down
12	ENSG00000159403	C1R	Complement C1r	Up
13	ENSG00000168685	IL7R	Interleukin 7 Receptor	Up
14	ENSG00000181007	ZFP82	Zinc Finger Protein 82	Up
15	ENSG00000198771	RCSD1	RCSD Domain Containing 1	Up

## Sheet: 2.DE
	Set3:Differentially secredted proteins from mouse experiments
No	Ensembl ID	Gene Symbol	Gene Names	LIMMA logFC (M/L)	LIMMA P Value	LIMMA Adj P Val	Is_secreted
1	ENSG00000162692	VCAM1	vascular cell adhesion molecule 1	-1.577	1.0577e-07	9.72961e-06	Yes
2	ENSG00000119318	RAD23B	RAD23 homolog B, nucleotide excision repair protein	-1.269	4.88481e-07	1.65367e-05	Yes
3	ENSG00000135052	GOLM1	golgi membrane protein 1	-1.238	6.32013e-07	1.65367e-05	No
4	ENSG00000142798	HSPG2	heparan sulfate proteoglycan 2	-1.01	2.21289e-06	3.37465e-05	Yes
5	ENSG00000165280	VCP	valosin containing protein	-1.321	7.56241e-06	7.25245e-05	Yes
6	ENSG00000170515	PA2G4	proliferation-associated 2G4	-1.215	8.32248e-06	7.25245e-05	Yes
7	ENSG00000118785	SPP1	secreted phosphoprotein 1	-1.056	6.52229e-06	7.25245e-05	Yes
8	ENSG00000172757	CFL1	cofilin 1	-0.726	8.1252e-06	7.25245e-05	Yes
9	ENSG00000030582	GRN	granulin precursor	-0.724	1.02274e-05	7.49581e-05	Yes
10	ENSG00000163931	TKT	transketolase	-0.678	1.01897e-05	7.49581e-05	Yes
11	ENSG00000135047	CTSL	cathepsin L	-1.046	3.0481e-05	0.000148747	Yes
12	ENSG00000092621	PHGDH	phosphoglycerate dehydrogenase	-0.764	4.19309e-05	0.000196753	Yes
13	ENSG00000035862	TIMP2	TIMP metallopeptidase inhibitor 2	-0.656	6.14755e-05	0.000214286	Yes
14	ENSG00000109861	CTSC	cathepsin C	-0.973	0.000108384	0.000314831	Yes
15	ENSG00000163520	FBLN2	fibulin 2	-0.707	0.00010721	0.000314831	Yes
16	ENSG00000131236	CAP1	cyclase associated actin cytoskeleton regulatory protein 1	-0.413	0.000158735	0.000420993	Yes
17	ENSG00000091136	LAMB1	laminin subunit beta 1	-0.647	0.000198258	0.000483749	Yes
18	ENSG00000105401	CDC37	cell division cycle 37, HSP90 cochaperone	-0.359	0.000209134	0.000500282	Yes
19	ENSG00000114520	SNX4	sorting nexin 4	-0.339	0.000290957	0.000682631	Yes
20	ENSG00000100097	LGALS1	galectin 1	-0.396	0.000343317	0.000761539	Yes
21	ENSG00000102854	MSLN	mesothelin	-0.627	0.000382768	0.000833888	Yes
22	ENSG00000178209	PLEC	plectin	-0.337	0.000433646	0.000912152	Yes
23	ENSG00000120885	CLU	clusterin	-0.368	0.00045172	0.000934066	Yes
24	ENSG00000115414	FN1	fibronectin 1	-0.277	0.000614763	0.00122952	Yes
25	ENSG00000197958	RPL12	ribosomal protein L12	-0.434	0.000789277	0.0015473	Yes
26	ENSG00000130508	PXDN	peroxidasin	-0.966	0.00107984	0.00202679	Yes
27	ENSG00000188157	AGRN	agrin	-1.133	0.00263932	0.00452808	Yes
28	ENSG00000142534	RPS11	ribosomal protein S11	-0.324	0.00376115	0.00611814	Yes
29	ENSG00000135862	LAMC1	laminin subunit gamma 1	-0.272	0.00497554	0.00798706	Yes
30	ENSG00000177156	TALDO1	transaldolase 1	-0.32117	0.00674907	0.0105562	Yes
31	ENSG00000143549	TPM3	tropomyosin 3	-0.177901	0.00765501	0.0116739	Yes
32	ENSG00000110880	CORO1C	coronin 1C	-0.243898	0.00962357	0.0141455	Yes
33	ENSG00000117984	CTSD	cathepsin D	-0.277689	0.0133386	0.0191448	Yes
34	ENSG00000147065	MSN	moesin	-0.151409	0.0197343	0.0270515	Yes
35	ENSG00000162729	IGSF8	immunoglobulin superfamily member 8	-0.144627	0.0262164	0.0355377	Yes
36	ENSG00000167460	TPM4	tropomyosin 4	-0.14239	0.0278904	0.0373916	Yes
37	ENSG00000136068	FLNB	filamin B	-0.292299	0.0338038	0.0438731	Yes

## Sheet: 3.EXCLU
	Set3:Exclusively secredted proteins from mouse experiments
No	Ensembl ID	Gene Symbol	Gene Name	Is_secreted
1	ENSG00000181378	CFAP65	cilia and flagella associated protein 65	No
2	ENSG00000136738	STAM	signal transducing adaptor molecule	Yes
3	ENSG00000108821	COL1A1	collagen type I alpha 1 chain	Yes
4	ENSG00000168172	HOOK3	hook microtubule tethering protein 3	Yes
5	ENSG00000167196	FBXO22	F-box protein 22	No
6	ENSG00000006210	CX3CL1	C-X3-C motif chemokine ligand 1	Yes
7	ENSG00000261150	EPPK1	epiplakin 1	Yes
8	ENSG00000110958	PTGES3	prostaglandin E synthase 3	Yes
9	ENSG00000136156	ITM2B	integral membrane protein 2B	Yes
10	ENSG00000075223	SEMA3C	semaphorin 3C	Yes
11	ENSG00000163734	CXCL3	C-X-C motif chemokine ligand 3	Yes
12	ENSG00000167216	KATNAL2	katanin catalytic subunit A1 like 2	No
13	ENSG00000164692	COL1A2	collagen type I alpha 2 chain	Yes
14	ENSG00000117601	SERPINC1	serpin family C member 1	Yes
15	ENSG00000168282	MGAT2	alpha-1,6-mannosyl-glycoprotein 2-beta-N-acetylglucosaminyltransferase	Yes
16	ENSG00000145826	LECT2	leukocyte cell derived chemotaxin 2	Yes
17	ENSG00000166923	GREM1	gremlin 1, DAN family BMP antagonist	Yes
18	ENSG00000064651	SLC12A2	solute carrier family 12 member 2	Yes
19	ENSG00000044115	CTNNA1	catenin alpha 1	Yes
20	ENSG00000160213	CSTB	cystatin B	Yes
21	ENSG00000100632	ERH	ERH mRNA splicing and mitosis factor	Yes
22	ENSG00000171557	FGG	fibrinogen gamma chain	Yes
23	ENSG00000139219	COL2A1	collagen type II alpha 1 chain	Yes
24	ENSG00000041982	TNC	tenascin C	Yes
25	ENSG00000113296	THBS4	thrombospondin 4	Yes
26	ENSG00000013275	PSMC4	proteasome 26S subunit, ATPase 4	Yes
27	ENSG00000135829	DHX9	DExH-box helicase 9	Yes
28	ENSG00000185033	SEMA4B	semaphorin 4B	Yes
29	ENSG00000163430	FSTL1	follistatin like 1	Yes
30	ENSG00000134779	TPGS2	tubulin polyglutamylase complex subunit 2	Yes
31	ENSG00000142627	EPHA2	EPH receptor A2	Yes
32	ENSG00000100714	MTHFD1	methylenetetrahydrofolate dehydrogenase, cyclohydrolase and formyltetrahydrofolate synthetase 1	Yes
33	ENSG00000111275	ALDH2	aldehyde dehydrogenase 2 family member	Yes
34	ENSG00000125835	SNRPB	small nuclear ribonucleoprotein polypeptides B and B1	Yes
